# Supplementary material for: Rare variants in GPR3 in POI patients: a case series with review of literature
Source: J Ovarian Res. 2023 Nov 3;16:210. doi: 10.1186/s13048-023-01282-3 (PMC10623876; doi:10.1186/s13048-023-01282-3)
Supplement: Supplementary file 1 — Additional file 1: Supplementary table 1. Filtering steps of two WES data processing. Supplementary table 2. Primers used for Sanger sequencing. Supplementary table 3. List of 101 known POI causative genes. Supplementary table 4. List of 92 POI candidate genes. [file 13048_2023_1282_MOESM1_ESM.zip]

Archive with 2 entries (2 files):
- Ren_GPR3_supplementary_with_changes_marked.docx
- Supplementary table 3-4.xlsx
