# Supplementary material for: Rare variants in GPR3 in POI patients: a case series with review of literature
Source: J Ovarian Res. 2023 Nov 3;16:210. doi: 10.1186/s13048-023-01282-3 (PMC10623876; doi:10.1186/s13048-023-01282-3)
Supplement: Supplementary file 1 — Additional file 1: Supplementary table 1. Filtering steps of two WES data processing. Supplementary table 2. Primers used for Sanger sequencing. Supplementary table 3. List of 101 known POI causative genes. Supplementary table 4. List of 92 POI candidate genes. [file 13048_2023_1282_MOESM1_ESM.zip › Supplementary table 3-4.xlsx]

## Sheet: Supplementary Table 3
Supplementary Table 3. List of 101 known POI causative genes
Gene	Phenotype	Reference
AARS2	Leukodystrophy and POI	PMID: 24808023
ACAD9	Cardiac hypertrophy and mitochondrial respiratory chain complex I deficiency and POI	PMID: 26669660
AIRE	Autoimmune polyendocrinopathy-candidiasis-ectodermal dystrophy and POI	PMID: 9398840; 23000069
ALOX12B	Ichthyosis and POI	PMID: 32253496
AMH	Persistent Mullerian duct syndrome and POI	PMID: 25750103
AMHR2	Persistent Mullerian duct syndrome and POI	PMID: 12574214; 27430550
ANKRD31	POI	PMID: 34257419
ATG7	POI	PMID: 30224786
ATG9A	POI	PMID: 30224786
ATM	Ataxia telengiectasia and POI	PMID: 7792600; 6050359
BLM	Bloom syndrome and POI	PMID: 24602044; 29056561; 28232778
BMP15	POI	PMID: 15136966
BMPR1A	POI	PMID: 31769494
BMPR1B	Acromesomelic dysplasia / brachydactylie and POI	PMID: 15805157; 31769494
BNC1	POI	PMID: 30010909
BRCA2	Fanconi anemia and POI	PMID: 30207912; 30865812; 30865813; 32482800
BUB1B	POI	PMID: 32716490
CAV1	POI	PMID: 30304446
C14orf39	POI	PMID: 33508233
CLPP	Perrault syndrome and POI	PMID: 23541340
COX10	Mitochondrial complex IV deficiency and POI	PMID: 24100867
CYP17A1	Congenital adrenal hyperplasia due to 17-ahydroxylase deficiency and POI	PMID: 8855840; 34724156
CYP19A1	Aromatase deficiency and POI	PMID: 8200927
DIAPH2	POI	PMID: 9497258
DIS3	Delayed puberty, short stature and POI	PMID: 36869713
DMC1	POI	PMID: 29331980
EIF2B2	Ovarioleukodystrophy and POI	PMID: 12707859; 21484434
EIF2B4	Ovarioleukodystrophy and POI	PMID: 12707859
EIF2B5	Ovarioleukodystrophy and POI	PMID: 12707859; 21484434; 33245593
EIF4ENIF1	POI	PMID: 23902945; 31810472
ERCC6	POI	PMID: 26218421
ESR2	POI	PMID: 30113650
EXO1	POI	PMID: 32772095
FANCA	Fanconi anemia and POI	PMID: 24438373; 22294495; 24045675; 31535215
FANCC	Fanconi anemia and POI	PMID: 24438373
FANCG	Fanconi anemia and POI	PMID: 24438373; 32529760
FANCJ	Fanconi anemia and POI	PMID: 37062450
FANCL	Fanconi anemia and POI	PMID: 32048394
FANCM	POI	PMID: 29231814
FIGLA	POI	PMID: 18499083; 29914564
FMR1	Fragile X syndrome and POI	PMID: 9647544
FOXE1	Bamforth-Lazarus syndrome and POI	PMID: 16481406; 22177572
FOXL2	Blepharophimosis ptosis, and epicanthus inversus syndrome and POI	PMID: 11175783;15459170; 21862621
FSHR	Ovarian resistance syndrome and POI	PMID: 7553856; 26911863; 30691934
GALT	Galactosemia and POI	PMID: 10573007; 17486650
GDF9	POI	PMID: 33797006
GNAS	Pseudohypoparathyroidism and POI	PMID: 1944469; 20979189
HARS2	Perrault syndrome and POI	PMID: 21464306; 26970254
HAX1	Kostmann disease and POI	PMID: 28681255; 23050867
HFM1	POI	PMID: 24597873; 31279343
HSD17B4	Perrault syndrome and POI	PMID: 20673864; 28830375
HSF2BP	POI	PMID: 32845237
KASH5	POI	PMID: 35708642; 35587281
KHDRBS1	POI	PMID: 28938739; 29808484
LARS2	Perrault syndrome and POI	PMID: 23541342
LHCGR	Luteinizing hormone resistance and POI	PMID: 8559204; 30016538
LMNA	Dilated cardiomyopathy and POI	PMID: 19283854
LRPPRC	Leigh Syndrome and POI	PMID: 28284481
MCM8	POI	PMID: 25437880; 27573988; 27802094; 28863940; 32048466; 32652893
MCM9	POI	PMID: 25480036; 26771056; 27802094; 32145932
MEIOB	POI	PMID: 31000419
MRPS22	Mitochondrial oxidative phosphorylation deficiency and POI	PMID: 29566152
MSH4	POI	PMID: 28541421
MSH5	POI	PMID: 28175301
NANOS3	POI	PMID: 24091668; 25054146
NBN	Nijmegen breakage syndrome and POI	PMID: 20444919; 29706645
NHEJ1	POI	PMID: 33888552
NOBOX	POI	PMID: 17701902; 21837770; 25514101; 27603904; 27836978
NOG	Proximal symphalangism and POI	PMID: 15066478; 22088931
NOTCH2	POI	PMID: 30304577; 32312275
NR5A1	Disorders of sexual development and POI	PMID: 19246354; 23153500; 24073220; 25099250; 31787151
NSMCE2	Seckel syndrome and POI	PMID: 25105364
NUP107	POI	PMID: 26485283
PGRMC1	POI	PMID: 18782852
PMM2	Congenital disorder of glycosylation and POI	PMID: 9140401; 25497157; 31902100
POF1B	POI	PMID: 16773570; 25676666
POLG	Progressive external ophtalmoplegia and POI	PMID: 16595552, 29992832, 33538981
POLR2C	POI	PMID: 29367954
POLR3H	POI	PMID: 30830215
POR	Antley-Bixler Syndrome and POI	PMID: 14758361; 19837910; 32242900
PRDM9	POI	PMID: 34257419
PSMC3IP	POI	PMID: 21963259; 29240891
RAD51	Fanconi anemia and POI	PMID: 32772095
RCBTB1	Retinal dystrophy and POI	PMID: 27486781
RECQL4	Rothmund-Thomson syndrome and POI	PMID: 1122657; 1430398; 35086131
SALL4	Duane-radial ray syndrome/Holt–Oram syndrome and POI	PMID: 30603774
SGO2	Perrault syndrome and POI	PMID: 27629923
SOHLH1	POI	PMID: 25774885; 27603904
SPATA22	POI	PMID: 35285020
SPIDR	POI	PMID: 27967308
STAG3	POI	PMID: 24597867; 26059840; 28393351; 31803224; 32634216
STAR	Lipoid adrenal hyperplasia and POI	PMID: 9141542
SYCE1	POI	PMID: 25062452
SYCP2L	POI	PMID: 32303603
TP63	Limb-mammary syndrome and POI	PMID: 30924587; 32067224; 33452256
TSC2	POI	PMID: 36229297
TWNK	Perrault syndrome and POI	PMID: 25355836; 31455392; 31852434
WDR62	POI	PMID: 30102701
WRN	Werner syndrome and POI	PMID: 20075015; 23849162
WT1	Disorders of sexual development and POI	PMID: 26358501; 34845858
XRCC2	Fanconi anemia and POI	PMID: 30042186; 30489636

## Sheet: Supplementary Table 4
Supplementary Table 4. List of 92 POI candidate genes
Gene	Phenotypes of gene deficient animal models / Function validated through in vitro experiments	Reference
ACVR2B	Gonadotrope-specific conditional knockout mice: subfertily, impaired folliculogenesis	PMID: 32270195; 25051287
ALOX12	Deficient rat: defective ovulation	PMID: 19117969
ANTXR1	Null mice: infertility, the loose extracellular matrix of the ovary	PMID: 19617532; 19622764
BMP6	In vitro mouse follicle culture: treat with BMP6 increase the rate of preantral follicle maturation	PMID: 26019649; 30808818
BMP8B	Null mice: complete lack of PGCs, heterozygotes have a reduced number of PGCs	PMID: 10894154
BRCA1	Heterozygous deficiency mice: subfertility, decreased primary follicle number and accumulation of DSBs in remaining follicles with age	PMID: 23414920; 25256924; 31872386; 23408054
CDKN1B	Null mice: premature activation of follicular pool and premature ovarian failure	PMID: 17565040
CITED2	Null mice: an ectopic cell migration and delayed female program of sex determination	PMID: 19757380
CPEB1	Null mice: either had no detectable ovary or only a small vestigial one that contained no oocytes; knock down mice under the control of the zona pellucida 3 (Zp3) promoter: abnormally developed oocytes, abnormal polar bodies, spindle and nuclear	PMID: 17050619; 11702780
CSMD1	Null mice: subfertility, prolonged first birth, increased atretic follicles and decreased preovulation follicles	PMID: 31604923
CXCL12	Null mice: impaired PGCs migration to the gonads and significantly reduced PGC in the gonads in mouse embryos	PMID: 21296802; 12684531
DAZL	Null mice: infertility, small ovary, fewer follicles and more atretic follicles; heterozygous deficiency mice: subfertility	PMID: 9288969
DCAF17	Null mice: subfertility, small ovary, fewer follicles	PMID: 29178422
ERAL1	Knockdown of the C. elegans ERAL1 homologue E02H1.2 almost completely blocked egg production in worms	PMID: 28449065
ERCC2	Null mice: infertility; fertility decline over time, ovarian dysfunction ranging from complete anovulation to sporadic, seemingly normal, ovulation	PMID: 25951169
ESR1	Null mice: infertility, absent mature ovarian follicles, absent corpus luteum	PMID: 23841731; 10976058; 8248223
ESRP1	Null mice: infertility, defective folliculogenesis and ovulation	PMID: 33318146
EXOSC10	Oocyte-specific conditional knockout mice: infertility, irregular estrus cycles and mutant ovaries are completely depleted of follicles	PMID: 36923944
FANCE	Null mice: subfertility, ovarian dysplasias, severe lack of follicles and disrupted estrous cycle	PMID: 35671285; 26939056
FOXO1	Null mice: subfertility	PMID: 23322722
FOXO3	Null mice: exhibit a distinctive ovarian phenotype of global follicular activation leading to oocyte death, early depletion of functional ovarian follicles, and secondary infertility; heterozygous deficiency mice: subfertility	PMID: 12855809; 17959613
FSHB	Null mice: infertility, small ovary, impaired ovarian follicles	PMID: 9020850; 30668782; 26938199
GATA4	Heterozygous deficiency mice: delayed puberty, impaired response to exogenous gonadotropins; granulosa cells specific conditional knockout mice: subfertility, impaired response to exogenous gonadotropins	PMID: 21248289
GJA4	Null mice: lack mature (Graafian) follicles, fail to ovulate and develop numerous inappropriate corpora lutea	PMID: 9020357
GPR3	Null mice: subfertility, spontaneous resumption of meiosis in antral follicles	PMID: 15956199; 16289135
GPR54	Null mice: a delay in vaginal opening and an absence of follicular maturation; Heterozygous deficiency mice: do not spontaneously ovulate and have arrested follicular development; oocytes specific conditional knockout mice: premature ovulatory failure	PMID: 24885574; 35037941; 14573733
GREM2	Null mice: subfertility, irregular estrous cycles, reduced oocyte numbers and delayed primordial follicle development	PMID: 21832168; 34333627
H1-8	Knock down in mice ovaries: reduced in vitro oocyate maturation rate	PMID: 15371275; 17519519
HELQ	Null mice: subfertility, germ cell attrition, ICL sensitivity and tumour predisposition; heterozygous mice exhibiting a similar, albeit less severe, phenotype than the null	PMID: 24005329; 22267201
HMMR	Null mice: subfertility, defective folliculogenesis, impaired spindle orientation in the dividing granulosa cells	PMID: 25750434; 12808028
HSD17B1	Null mice: subfertily, altered ovarian steroidogenesis, defects in luteinization and progesterone production	PMID: 26018678; 30768851
IGF1	Null mice: infertily; mice that have a null IGF-I gene in all tissues but overexpress a rat IGF-I transgene specifically in the liver: subfertility, irregular estrous cycle, impaired development of ovarian corpus luteum, reduced number of uterine glands and endometrial hypoplasia	PMID: 8402902; 19497975
INHA	Null mice: infertility, defective ovarian folliculogenesis; mice with a single point mutation that causes inhibin inactivation: subfertility, elevated serum FSH levels Inha-deficient zebrafish: infertile with follicles arrested at the full-grown stage without final oocyte maturation and ovulation	PMID: 20739397; 1448148; 35255139
INHBA	Null mice: subfertility	PMID: 17609433
INHBB	Null mice: subfertility; RNAi-mediated knockdown in mouse granulosa cells increases apoptosis and inhibits steroidogenesis	PMID: 8125256; 26063610; 34987992
INSL3	Null mice: subfertility, deregulation of the oestrus cycle	PMID: 10391220
KITLG	Homozygous mutant mice: infertility; subfertility, reduced litter size	PMID: 9360640; 8875893
LGR4	Null mice: subfertility, a decreased number of FOXL2-positive pre-granulosa cells and DDX4-positive germ cells	PMID: 26333992; 24877628; 23756652
LHX3	Homozygous mutant mice: infertility	PMID: 21149718
LHX8	Null mice: very rapid loss of oocytes; oocytes-specific conditional knockout mice: infertility, massive oocyte activation, decoupling of oocyte activation from somatic cell transformation and oocyte death	PMID: 29329412; 18509161; 36029299
LONP1	Oocyte-specific conditional knockout mice: infertility, impaired follicular development, progressive oocyte death and ovarian reserve loss	PMID: 34974310
MCMDC2	Null mice: infertility, meiosis arrested at prophase I and accelerated oocyte loss	PMID: 27760146; 27986806
MEIOSIN	Null mice: infertility, fewer mature follicles at 4 weeks	PMID: 32032549
MLH1	Null mice: infertility; meiotic abnormalities in oocytes	PMID: 34408140; 8674118
MLH3	Null mice: infertility; oocytes fail to complete meiosis I after fertilization	PMID: 24639688; 12091911
MND1	Null mice: dedfective gametogenesis	PMID: 24304900
MRE11	Null mice: subfertility, premature oocyte elimination	PMID: 26232174; 14690604
MST1R	Null mice: reduced ovary size, mild epithelial hyperplasia, reduced number of corpora lutea after superovulation	PMID: 11518730
MT-ATP8	mtAtp8 polymorphism mice: subfertility; decreased litter size; longer time to delivery	PMID: 19759059; 27502083
NLRP2	Null mice: subfertility; increased follicular atresia in ovaries of mutant females; abnormal cleavage of their embryos when cultured in vitro	PMID: 28317850
NUP43	In Drosophila, NUP107-160 complex deficiency in somatic gonadal cells resulted in female sterility	PMID: 15146057; 26485283
NUPR1	Null mice: lack corpora lutea (CL) at 8 week	PMID: 18495683
PATL2	Null mice: exhibit severe subfertility and oocyte maturation defects	PMID: 28965849; 29697801; 29661911
PCSK6	Null mice: reduced reproductive capacity at an accelerated rate; loss of estrus cyclicity, elevated serum FSH levels, and gross alterations in ovarian morphology; absent ovarian follicles	PMID: 21183657
PGRMC2	Null mice: reduced female fertility; Null zebrafish: subfertility, reduced oocyte maturation	PMID: 28005395; 31301284
POU5F1	Null mice: sterility, absent follicles in ovaries	PMID: 15486564
PPM1B	Heterozygous deficiency mice: partial deletion of matured follicles and decrease in the number of ovulated oocytes after superovulation	PMID: 31059097; 24674756
PRDM1	Compound heterozygous mice: germ cell defects; Null mice: decreased primordial germ cell number	PMID: 19737919; 15750184
RAD21L	Null mice: female infertility, absent oocytes, abnormal female meiosis	PMID: 24589552
RAD50	Null mice: severe fertility defects, ovarian atrophy	PMID: 24532689
REC8	Null mice: sterile, small ovary, absent ovarian follicles	PMID: 15515002; 15935783
RFWD3	Null mice: subfertility, ovarian atrophy	PMID: 28691929; 28575658
RNF2	cKO mice: small ovarian reserve, highly degenerated ovaries	PMID: 35948547
SHOC1	Null mice: infertility, small ovary, massive oocyte loss	PMID: 32900840; 30272023; 29742103
SIRT1	Null mice: sterile,small ovaries in which the corpora lutea were conspicuously absent	PMID: 12482959;
SIRT3	Null mice: accelerated ovarian aging, decreased offspring sizes and follicle reserve	PMID: 36336229
SLX4	Null mice: infertilityfertility, E16 complete absence of oocyte	PMID: 19596236; 21240276
SMC1B	Null mice: female and male sterility, a markedly reduced number of oocytes with age; female meiosis is highly error-prone	PMID: 19491376; 15146193
SOHLH2	Null mice: female sterility, absent ovarian follicles, impaired ovarian folliculogenesis	PMID: 19014927; 18753606
SOX3	Null mice: reduced female fertility, increased atretic ovarian follicle number	PMID: 14585968
SPO11	Null mice: reduced female fertility, small ovary, absent mature ovarian follicles, abnormal uterus development; decreased oocyte number, oocyte degeneration, abnormal female meiosis	PMID: 23870400; 21478856
SRD5A1	Null mice: abnormal parturition, decreased litter size	PMID: 8721983
STRA8	Null mice: absent oocytes and mature ovarian follicles; abnormal female meiosis	PMID: 18799790; 16461896;
SYCE2	Null mice: female infertility, small ovary, abnormal female meiosis	PMID: 17339376
SYCE3	Null mice: female infertility, abnormal ovary morphology, absent mature ovarian follicles, abnormal female meiosis and synaptonemal complex	PMID: 21637789
SYCP1	Null mice: female infertility, absent ovarian follicles, decreased ovary weight	PMID: 15937223
SYCP3	Null mice: reduced female fertility, decreased litter size, abnormal female meiosis	PMID: 12004129
TGFBR2	Granulosa cells-specific conditional knockout mice: subfertility, impaired oocyte meiotic arrest and ovulation	PMID: 31332164
TRIM37	Null mice: females are able to become pregnant at the age of 6 weeks but older females are infertile; decreased oocyte number; abnormal ovary morphology	PMID: 27044324
TRIP13	Null mice: infertility; loss of oocytes around birth; oocytes were eliminated somewhere between pachynema and dictyate	PMID: 32473092; 17696610
TSC1	Oocyte-specific conditional knockout mice: subfertility, prematurely activated primordial follicles pool, follicular depletion in early adulthood	PMID: 19843540
TSHB	Null mice: infertility	PMID: 24366283; 23758111
UBR2	Heterozygous deficiency mice: subfertility	PMID: 26940145; 21573678; 14585983
UMODL1	Mice carrying extra copies of functional Umodl1: subfertility, very few discernible follicles, devoid of distinguishable corpus lutea, elevated apoptosis	PMID: 23190605
USP9X	Mutant flies: a failure of normal oocyte development and the inability of the fertilized egg to undergo normal embryogenesis	PMID: 8922996; 35578792
VLDLR	Null hens: infertility, necrotic oocytes and ovulation failure	PMID: 7568242
WEE2	In vitro mouse Wee1B knockdown oocytes: failed to form pronuclei	PMID: 21454751; 29606300
WNT4	Granulosa cells-specific conditional knockout mice: subfertility, reduced or no antral follicles or corpora lutea and premature follicle depletion	PMID: 20371632; 36448532; 36738897
ZAR1	Null mice: a normal number of follicles until they exhibit blocked meiotic maturation and zygotic genome activation Null zebrafish: exhibit early arrest of oogenesis	PMID: 31598710; 27913641; 12539046
ZNF830	Oocyte-specific conditional knockout mice: infertility, complete elimination of early growing oocytes	PMID: 25168238
ZP1	Null mice: infertility, produce oocyte without zona pellucida	PMID: 35773450; 10433913
ZP3	Null mice: infertility, produce oocyte without zona pellucida	PMID: 9476659; 28886344
